# Supplementary material for: Duodenal Fluid Analysis as a Rewarding Approach to Detect Low-Abundance Mutations in Biliopancreatic Cancers
Source: Int J Mol Sci. 2024 Aug 2;25(15):8436. doi: 10.3390/ijms25158436 (PMC11312909; doi:10.3390/ijms25158436)
Supplement: Supplementary file 1 [file ijms-25-08436-s001.zip]

Archive with 1 entries (1 files):
- ijms-3092029-supplementary.xlsx
