# Supplementary material for: Duodenal Fluid Analysis as a Rewarding Approach to Detect Low-Abundance Mutations in Biliopancreatic Cancers
Source: Int J Mol Sci. 2024 Aug 2;25(15):8436. doi: 10.3390/ijms25158436 (PMC11312909; doi:10.3390/ijms25158436)
Supplement: Supplementary file 1 [file ijms-25-08436-s001.zip › ijms-3092029-supplementary.xlsx]

## Sheet: S1_Imaging&Citology
Supplementary Table 1. Diagnosis of the biliopancreatic disorders in the study population based on imaging and cytological tests on tissue specimens.
	US	EUS	ERCP	TC	MR
# K471	Lesion of the pancreatic head	Suspected degenerate IPMN of the pancreatic head		Neoplasia of the pancreatic head	IPMN mixed type+Solid lesion
	Percutaneous core needle biopsy (IPMN), FNB (Suspected AdenoCa)	FNA (AdenoCa)
# K476	Solid pancreatic lesion		Stenosis of the common bile duct	Heteroplastic pancreatic lesion
	Percutaneous core needle biopsy (Inconclusive), Percutaneous core needle biopsy (AdenoCa)
# K487			Difficult common bile ductcannulation	Solid lesion of the pancreatic head
# K506	Solid lesion of pancreatic head	Neoplasia of the pancreatic head	Stenosis of the common bile duct	Solid lesion of pancreatic head
	Percutaneous core needle biopsy (Inconclusive)	FNA (AdenoCa)
# K509	Intra- and extra-hepatic bile duct dilatation		Neoplasia of the common bile duct	Neoplasia of the common bile duct
			Brushing (Negative for neoplasia)
# K510	Intrahepatic bile duct dilatation/ Solid lesion of the epatic ileum		Neoplasia of the common bile duct/choledocholithiasis	Intrahepatic bile duct dilatation	Solid lesion of common hepatic duct
			Brushing (Negative for npl), 2 Biopsies (Inconclusive)
# K419	IPMN-MD	IPMN MD
		FNA (Suggestive for IPMN)
# K397	Nothing to report	IPMN BD multifocal
# K401	Ectasia of the common bile duct	Suspected amplulloma	Suspected amplulloma
			Biopsy (Negative for neoplasia and dysplasia)
# K402	Suspected pancreatitis		Suspected amplulloma	Suspected inflammatory process of the biliopancrearic tract
			Biopsy (Negative for neoplasia)

## Sheet: S2_Sequencing metrics
Supplementary Table 2. Sequencing metrics from Ion AmpliSeq HD NGS on cfDNA derived from matched duodenal fluid and plasma samples.
Sample ID	Body source	Library (pM)	Reads	Mean Read Length	Mapped reads	On target	Mean depth	Uniformity	Median molecolar coverage	Limit of detection (LOD)
#K471	Plasma	1420	605316	161	590.327	99.51	7614	95.94	853	0.8784-1.3926
#K471	Duodenal fluid	920	739677	163	723.991	99.58	9542	94.54	1091	0.7154-2.8606
#K476	Plasma	266	565821	137	541.29	96.47	5807	95.94	215	3.4516-4.8251
#K476	Duodenal fluid	10227	2160021	161	2,103,817	99.61	27211	97.36	1141	0.7118-0.8033
#K487	Plasma	1050	639893	155	625.302	98.83	7709	95.94	689	1.0866-1.6565
#K487	Duodenal fluid	721	749766	161	731.728	99.3	9458	95.94	792	0.9458-1.2109
#K506	Plasma	597	759515	154	745.512	99.08	9143	95.94	669	1.1189-1.5832
#K506	Duodenal fluid	10100	756732	160	737.098	99.69	9491	95.94	331	2.2521-3.2856
#K509	Plasma	362	638626	149	625.953	98.16	7387	95.94	373	2.0004-3.0094
#K509	Duodenal fluid	1070	539952	162	526.806	99.69	6852	95.94	760	0.9854-1.3574
#K510	Plasma	346	693906	146	691.189	98.73	7971	93.32	370	1.6917 -3.8970
#K510	Duodenal fluid	630	1041211	161	1,039,704	99.56	13.42	97.37	1260	0.4988 -0.6265
#K419	Plasma	297	506.18	149	498.329	99.25	5908	95.94	197	3.7625-5.7036
#K419	Duodenal fluid	2360	887015	159	862.925	99.47	11055	95.94	1188	0.7059-0.8467
#K397	Plasma	128	800859	125	760.627	95.41	7351	95.94	134	5.4952- 7.384
#K397	Duodenal fluid	1490	658339	163	643.578	99.82	8472	95.94	910	0.8235-1.0772
#K401	Plasma	543	775.71	154	761.38	98.38	9356	95.94	692	1.0819-1.4688
#K401	Duodenal fluid	3550	558245	161	545.834	99.68	7106	95.94	600	1.247 -1.6069
#K402	Plasma	371	651651	145	634.224	96.54	7318	95.94	444	1.6824-2.1739
#K402	Duodenal fluid	2030	819191	161	798.184	99.53	10365	95.94	1210	0.7026-0.7378
#C399	Plasma	396	655.4	158	644.554	98.9	8131	95.94	480	1.557 -1.7738
#C399	Duodenal fluid	2560	528355	160	513.068	99.36	6615	95.94	692	1.0819-1.8079
#C406	Plasma	186	490043	150	477.976	96.58	5689	95.94	224	3.3146-4.3006
#C406	Duodenal fluid	2840	657846	160	641.948	99.5	8234	95.94	864	0.8672-1.1767
#C409	Plasma	190	1014429	146	983.444	97.73	11345	95.94	758	0.988 -1.4659
#C409	Duodenal fluid	918	798137	153	774.8	97.82	9505	95.94	892	0.8401-0.9959
#C410	Plasma	168	584.42	144	566.118	94.16	6439	95.94	158	4.6751-6.0721
#C410	Duodenal fluid	1170	614004	161	596.205	99.28	7701	95.94	839	0.893 -1.0803
#C411	Plasma	561	467764	142	451.641	97.6	5071	95.94	332	2.2454-2.5587
#C411	Duodenal fluid	1770	605334	160	588.344	99.38	7566	95.94	917	0.8172-1.1206
#C416	Plasma	532	532292	155	524.247	98.99	6485	95.94	514	1.4545- 2.055
#C416	Duodenal fluid	439	760913	153	734.345	97.74	8996	95.94	579	1.292 -1.7369
#C417	Plasma	456	545479	154	534.983	98.61	6.61	95.94	377	1.9793-2.4423
#C417	Duodenal fluid	1010	649474	159	632.556	99.15	8.05	95.94	848	0.8835-1.1307
#C426	Plasma	200	844061	151	831.055	99.34	9988	95.91	274	2.7158-3.9194
#C426	Duodenal fluid	925	524655	160	513.253	99.56	6578	95.94	789	0.9494-1.3032

## Sheet: S3_List of variants
Supplementary Table 3. Complete list of somatic variants identified in ctDNA derived from matched duodenal fluid and plasma samples applying all the filtering and classification steps.
													BIOLOGICAL IMPACT					CLINICAL IMPACT		ONCOGENICITY
													ACMG/AMP1		ComPerMed2			AMP/ASCO/CAP3		ClinGen/CGC/VICC4
Sample ID	Body source	Position	Gene	Coding	Protein	Effect on protein sequence	Variant Allele Frequency (VAF)	Read Coverage	Allele Read Coverage	Molecular Coverage	Allele Molecular Coverage	Limit of Detection (LOD)	Five-classes system	Criteria for classifying pathogenic variants	gnomAD >0,1%	Consensus Pathogenic Variant (CPV) list	Five-classes system	Four-tired system_GENERAL	Four-tired system_CANCER TYPE	Five-classes system	Criteria for evidence of oncogenicity of somatic variants	Four-tired system_Reassegned
#K509	Duodenal fluid	chr7:140481402	BRAF	c.1406G>C	p.G469A	missense	5.31	6629	372	1143	66	0.00725196	Pathogenic	PS4, PM1, PP2,PM2, PM5, PP3	<0,01	present	Pathogenic	Tier I	Tier II	Likely Oncogenic	OP4, OS1, OS3, OP1	Tier I-II
#C399	Plasma	chr9:21970916	CDKN2A	c.442G>A	p.A148T	missense	47.87	8953	4325	710	339	0.0102847	Benign					Tier IV	Not Applicable (Control sample)			Tier IV
#K509	Duodenal fluid	chr9:21974696	CDKN2A	c.130_131insT	p.Y44Lfs*76	frameshiftInsertion	3.39	2583	206	1009	37	0.00817476	Likely Pathogenic	PVS1, PM2	NA	absent - LoF in TsG	Likely Pathogenic	Tier I	Tier III	Oncogenic	OP4, OVS1, OM1	Tier I-II
#K471	Duodenal fluid	chr20:57484421	GNAS	c.602G>A	p.R201H	missense	42.26	15889	6730	2217	936	0.00366003	Pathogenic	PS3, PS2, PM1, PP2, PM2, PM5, PP3	0,0074 EXACT	present	Pathogenic	Tier II	Tier III	Likely Oncogenic	OP4, OS1, OS3, OP1	Tier I-II
#K471	Duodenal fluid	chr12:25380275	KRAS	c.183A>C	p.Q61H	missense	41.13	12227	5138	1874	791	0.00442697	Pathogenic	PS1, PM5, PM1, PP2, PM2, PP3, PP5	<0,01	present	Pathogenic	Tier I	Tier I			Tier I
#K509	Duodenal fluid	chr12:25398284	KRAS	c.35G>T	p.G12V	missense	4.09	8874	336	1457	56	0.00559055	Pathogenic	PS4, PM1, PP2, PM2, PM5, PP3	ZERO	present	Pathogenic	Tier I	Tier I			Tier I
#K419	Duodenal fluid	chr12:25398284	KRAS	c.35G>T	p.G12V	missense	3.45	12791	476	2717	92	0.00333615	Pathogenic	PS4, PM1, PP2, PM2, PM5, PP3	ZERO	present	Pathogenic	Tier I	Tier I			Tier I
#K487	Duodenal fluid	chr12:25398284	KRAS	c.35G>A	p.G12D	missense	1.79	12226	176	1112	23	0.00659833	Pathogenic	PS4, PS3, PM1, PP2, PM2, PM5, PP3	<0,01	present	Pathogenic	Tier I	Tier I			Tier I
#K476	Duodenal fluid	chr12:25398284	KRAS	c.35G>A	p.G12D	missense	0.97	na	na	na	na	0.000827493	Pathogenic	PS4, PS3, PM1, PP2, PM2, PM5, PP3	<0,01	present	Pathogenic	Tier I	Tier I			Tier I
#K419	Duodenal fluid	chr3:178916890	PIK3CA	c.277C>T	p.R93W	missense	3.75	9179	323	2026	73	0.00444572	Pathogenic	PS4, PS3, PM1, PP2, PM2, PM5	NA	non LoF (SCORE 3.5)	Likely Pathogenic	Tier I	Tier III	Low oncogenic support	OP4, OM3	Tier III
#K402	Plasma	chr17:56448297	RNF43	c.350G>A	p.R117H	missense	49.32	4501	2191	444	219	0.0141113	Benign					Tier IV	Not Applicable (Control sample)			Tier IV
#K471	Plasma	chr17:56448297	RNF43	c.350G>A	p.R117H	missense	45.97	3141	1406	730	323	0.0136523	Benign					Tier IV	Tier IV			Tier IV
#K419	Duodenal fluid	chr17:56448297	RNF43	c.350G>A	p.R117H	missense	49.59	6804	3299	1672	819	0.00571748	Benign					Tier IV	Tier IV			Tier IV
#K509	Duodenal fluid	chr17:56440742	RNF43	c.476G>A	p.W159*	nonsense	4.36	6460	306	1113	56	0.00761143	Likely Pathogenic	PVS1, PM2	NA	absent - LoF in TsG	Likely Pathogenic	Tier III	Tier III	Likely oncogenic	OP4, OVS1	Tier I-II
#K509	Duodenal fluid	chr17:7577121	TP53	c.817C>T	p.R273C	missense	2.48	4708	102	798	18	0.0103523	Pathogenic	PS3, PS4, PP1, PM2, PM5, PM1, PP3	<0,01	non LoF (SCORE 3.5)	Likely Pathogenic	Tier I	Tier II	Oncogenic	OP4, OS2, OS1, OS3, OP1	Tier II
#K509	Duodenal fluid	chr17:7578263	TP53	c.586C>T	p.R196*	nonsense	4.44	4158	192	776	33	0.0107226	Pathogenic	PVS1, PM2, PM1, PS2	<0,01	absent - LoF in TsG	Likely Pathogenic	Tier I	Tier III	Oncogenic	OP4, OS1, OVS1, OM1	Tier I-II
#K476	Duodenal fluid	chr17:7579425	TP53	c.261_262insC	p.A88Rfs*6	frameshiftInsertion	0.86	na	na	na	na	0.000829804	Likely Pathogenic	PVS1, PM2	NA	absent - LoF in TsG	Likely Pathogenic	Tier I	Tier II	Likely oncogenic	OP4, OVS1	Tier II
Highlighted in light blu: tier I-III variants taken into consideration at the end of the filtering and classiffication steps.
Highlighted in light green: variants identified in cfDNA from both the body sources.
In red: variants identified in more than one subject.
1. Richards S., et al. Genet. Med. 2015, 17, 405–424
2. Froyen G., et al. Cancers (Basel). 2019;11(12):2030
3. Li MM.,et al. J. Mol.Diagn. 2017, 19, 4–23
4. Horak P., et al. Genet Med. 2022;24(5):986-998
